# Supplementary material for: HapKled: a haplotype-aware structural variant calling approach for Oxford nanopore sequencing data
Source: Front Genet. 2024 Jul 9;15:1435087. doi: 10.3389/fgene.2024.1435087 (PMC11263161; doi:10.3389/fgene.2024.1435087)
Supplement: Supplementary file 1 [file DataSheet1.XLSX]

## Sheet: Sheet1
Supplementary Table 1. Benchmark results on the simulated ONT-like sequencing data
	Overall						Deletion						Insertion						Duplication						Inversion
	Precision	Recall	F1	GT-Precision	GT-Recall	GT-F1	Precision	Recall	F1	GT-Precision	GT-Recall	GT-F1	Precision	Recall	F1	GT-Precision	GT-Recall	GT-F1	Precision	Recall	F1	GT-Precision	GT-Recall	GT-F1	Precision	Recall	F1	GT-Precision	GT-Recall	GT-F1
HapKled	0.982484	0.928594	0.954779	0.968964	0.915816	0.941641	0.983478	0.926175	0.953967	0.97384	0.917099	0.944618	0.981616	0.934665	0.957565	0.967892	0.921598	0.944178	0.961832	0.681081	0.797468	0.709924	0.502703	0.588608	0.989071	0.937824	0.962766	0.912568	0.865285	0.888298
kled	0.982969	0.92771	0.954541	0.967301	0.912923	0.939326	0.981732	0.927634	0.953917	0.971098	0.917585	0.943583	0.984124	0.932281	0.957502	0.966947	0.916009	0.940789	0.991935	0.664865	0.796117	0.725806	0.486486	0.582524	0.982955	0.896373	0.937669	0.909091	0.829016	0.867209
cuteSV	0.972236	0.917464	0.944056	0.962315	0.908101	0.934422	0.971092	0.922853	0.946358	0.962224	0.914425	0.937716	0.98634	0.91979	0.951903	0.977175	0.911243	0.943058	0.989247	0.497297	0.661871	0.795699	0.4	0.532374	0.504732	0.829016	0.627451	0.48265	0.792746	0.6
Sniffles2	0.980197	0.902998	0.940015	0.948399	0.873704	0.909521	0.974183	0.929579	0.951358	0.964161	0.920016	0.941572	0.986338	0.88404	0.932391	0.936549	0.839415	0.885325	1	0.47027	0.639706	0.689655	0.324324	0.441176	0.993671	0.813472	0.894587	0.734177	0.601036	0.660969
Duet	0.973861	0.81142	0.88525	0.949747	0.791328	0.86333	0.980279	0.841896	0.905833	0.956973	0.82188	0.884297	0.980229	0.786407	0.872686	0.955235	0.766354	0.850433	0.988764	0.475676	0.642336	0.966292	0.464865	0.627737	0.513986	0.761658	0.613779	0.48951	0.725389	0.584551
Supplementary Table 2. Benchmark results on the ONT sequencing data of the HG002 sample
		Overall						Deletion						Insertion
		Precision	Recall	F1	GT-Precision	GT-Recall	GT-F1	Precision	Recall	F1	GT-Precision	GT-Recall	GT-F1	Precision	Recall	F1	GT-Precision	GT-Recall	GT-F1
30×	HapKled	0.947396	0.943367	0.945377	0.925833	0.921896	0.923861	0.959286	0.959514	0.9594	0.939762	0.939986	0.939874	0.938148	0.930908	0.934514	0.915	0.907938	0.911455
	kled	0.945379	0.938907	0.942132	0.920627	0.914324	0.917465	0.956958	0.953084	0.955017	0.936633	0.932841	0.934733	0.936399	0.927968	0.932164	0.908214	0.900037	0.904107
	cuteSV	0.923386	0.928846	0.926108	0.901939	0.907271	0.904597	0.950562	0.966182	0.958309	0.931115	0.946416	0.938703	0.902026	0.900037	0.90103	0.879006	0.877067	0.878035
	Sniffles2	0.895277	0.914221	0.904649	0.852717	0.87076	0.861644	0.902631	0.955942	0.928522	0.884641	0.93689	0.910016	0.889218	0.882029	0.885609	0.826417	0.819735	0.823063
	Duet	0.919569	0.884659	0.901776	0.905445	0.871071	0.887926	0.952741	0.931412	0.941956	0.933252	0.91236	0.922688	0.89323	0.848585	0.870335	0.883366	0.839214	0.860724
20×	HapKled	0.930828	0.935173	0.932995	0.899236	0.903433	0.90133	0.937369	0.955227	0.946214	0.914232	0.93165	0.922859	0.925652	0.919699	0.922666	0.887368	0.881661	0.884505
	kled	0.928941	0.931542	0.93024	0.894084	0.896587	0.895334	0.931067	0.952131	0.941481	0.90708	0.927602	0.917226	0.927242	0.915656	0.921413	0.883699	0.872657	0.878143
	cuteSV	0.921405	0.905923	0.913598	0.885536	0.870657	0.878033	0.942693	0.940224	0.941457	0.914279	0.911884	0.91308	0.904555	0.879456	0.891829	0.862786	0.838846	0.850648
	Sniffles2	0.885583	0.901566	0.893503	0.831992	0.847008	0.839433	0.891	0.938319	0.914047	0.867255	0.913313	0.889688	0.881142	0.873208	0.877157	0.803078	0.795847	0.799446
	Duet	0.908073	0.883207	0.895467	0.889624	0.865263	0.877274	0.938162	0.928554	0.933333	0.917709	0.908312	0.912986	0.884122	0.848218	0.865798	0.867267	0.832047	0.849292
10×	HapKled	0.899612	0.890468	0.895017	0.835062	0.826574	0.830796	0.89284	0.908788	0.900744	0.840197	0.855204	0.847634	0.905105	0.876332	0.890486	0.830898	0.804484	0.817477
	kled	0.90019	0.886837	0.893464	0.83028	0.817965	0.824076	0.892481	0.907359	0.899858	0.836964	0.850917	0.843883	0.906483	0.871003	0.888389	0.824823	0.79254	0.808359
	cuteSV	0.918852	0.80334	0.857222	0.837466	0.732185	0.781295	0.935048	0.839962	0.884958	0.863203	0.775423	0.816961	0.905733	0.775083	0.83533	0.81662	0.698824	0.753144
	Sniffles2	0.874786	0.847837	0.861101	0.787029	0.762784	0.774717	0.875589	0.884973	0.880256	0.823751	0.832579	0.828142	0.874118	0.819184	0.84576	0.756471	0.708931	0.731929
	Duet	0.873486	0.845037	0.859026	0.837032	0.809771	0.823176	0.89115	0.89688	0.894006	0.861335	0.866873	0.864095	0.858851	0.805035	0.831073	0.816899	0.765711	0.790477
5×	HapKled	0.918672	0.688933	0.787387	0.795297	0.596411	0.681643	0.917003	0.702548	0.795577	0.807274	0.618481	0.700378	0.92001	0.678427	0.780962	0.785696	0.579383	0.666949
	kled	0.917377	0.692148	0.789004	0.788425	0.594855	0.678096	0.916513	0.708502	0.799194	0.802526	0.620386	0.699799	0.918073	0.67953	0.780993	0.777061	0.575156	0.661035
	cuteSV	0.885799	0.68385	0.771833	0.742443	0.573177	0.646921	0.887357	0.72041	0.795216	0.755647	0.613479	0.677182	0.884482	0.655641	0.75306	0.731284	0.54208	0.622626
	Sniffles2	0.882865	0.673893	0.764353	0.742492	0.566746	0.642824	0.883888	0.701596	0.782262	0.773177	0.613718	0.68428	0.882017	0.652517	0.750106	0.717089	0.530503	0.609844
	Duet	0.875962	0.661446	0.753738	0.78228	0.590706	0.673128	0.873895	0.706359	0.781246	0.786977	0.636104	0.703543	0.877766	0.626792	0.731346	0.778178	0.555678	0.64837
